# Supplementary material for: Induction of a chemoattractant transcriptional response by a Campylobacter jejuni boiled cell extract in colonocytes
Source: BMC Microbiol. 2009 Feb 4;9:28. doi: 10.1186/1471-2180-9-28 (PMC2672935; doi:10.1186/1471-2180-9-28)
Supplement: Additional file 1 — Complete listed of significantly regulated genes induced by C. Jejuni BCE. File contains all genes identified by the Bioconductor and IPA programmes as significantly regulated (S score ≤ -2.5 or ≥ 2.5). All genes are shown together with their synonym, description, Genbank name, S score, network allocation, location, family, Entrez ID for Human, Mouse and Rat, and NCBI Entrez Gene web-link. Network 1 is displayed in additional file 3, network 2 is displayed in additional file 4, network 3 is displayed in figure 3, and network 4 is displayed in additional file 2. [file 1471-2180-9-28-S1.xls]

## Sheet: Regulatedgenes
name	synonym	description	genbank	sscore	networks	location	family	drugs	Entrez Gene ID for Human	Entrez Gene ID for Mouse	Entrez Gene ID for Rat
CCL20	CHEMOKINE EXUDUS 1, CKb4, EXODUS1, LARC, MIP-3A, MIP-3[a], MIP3 ALPHA, SCYA20, ST38	chemokine (C-C motif) ligand 20	NM_004591	13.542	3	Extracellular Space	cytokine		6364	20297	29538	ncbi
CXCL3	Cinc-2, CINC-2b, Dcip1, Gm1960, GRO ALPHA, GRO GAMMA, GRO1, GRO3, GROA, GROg, KC, MGSA, MGSA gamma, MIP-2b, N51, SCYB3	chemokine (C-X-C motif) ligand 3	NM_002090	11.866	3	Extracellular Space	cytokine		2921	330122	171551	ncbi
CXCL2	Cinc, CINC-1, CINC-2a, Cxcl1, Fsp, Gro, Gro alpha, GRO BETA, Gro1, GRO2, GROb, KC, Kc Chemokine, Mgsa, MGSA beta, MGSA-b, MIP2, MIP2 ALPHA, MIP2A, N51, Scyb1, SCYB2	chemokine (C-X-C motif) ligand 2	M57731	11.742	3	Extracellular Space	cytokine		2920	14825	81503	ncbi
TNFAIP3	A20, MAD6, MGC104522, MGC138687, MGC138688, TNFA1P2, Tnfip3	tumor necrosis factor, alpha-induced protein 3	NM_006290	11.678	3, 9	Nucleus	other		7128	21929		ncbi
UBD	DIUBIQUITIN, FAT10, UBD-3	ubiquitin D	NM_006398	11.647	9	Nucleus	other		10537	24108	29168	ncbi
IL8	3-10C, AMCF-I, b-ENAP, CXCL8, GCP-1, INTERLEUKIN-8, K60, LECT, LUCT, LYNAP, MDNCF, MONAP, Monocyte-derived neutrophil chemotactic factor, NAF, NAP-1, SCYB8, TSG-1	interleukin 8	NM_000584	11.393	3	Extracellular Space	cytokine		3576			ncbi
CXCL1	CINC-2a, Cinc3, Cxcl2, GRO ALPHA, GRO BETA, GRO1, Gro2, GROA, GROb, Kc, MGSA, MGSA alpha, MGSA-a, Mgsa-b, MIP-2, MIP-2a, Mip2 alpha, NAP-3, Scyb, SCYB1, Scyb2	chemokine (C-X-C motif) ligand 1 (melanoma growth stimulating activity, alpha)	NM_001511	11.096	3	Extracellular Space	cytokine		2919	20310	114105	ncbi
BIRC3	AIP1, Api1, API2, APOPTOSIS INHIBITOR2, AW107670, Birc2, C-IAP2, CIAP, cIAP-1, Gag Related Peptide, HAIP1, HIAP1, HIAP2, IAP1, IAP2, MALT2, MGC93416, MIAP1, MIAP2, MIHB, MIHC, RNF49	baculoviral IAP repeat-containing 3	U37546	11.063	2	Cytoplasm	other		330	11796	78971	ncbi
NFKBIA	AI462015, I KAPPA B ALPHA, IKB ALPHA, Ikb Kinase Alpha, IKBA, IKBM, MAD-3, NFKBI, PIKAPPAB ALPHA, RL/IF-1	nuclear factor of kappa light polypeptide gene enhancer in B-cells inhibitor, alpha	AI078167	10.956	3	Cytoplasm	other		4792	18035	25493	ncbi
CXCL6	AMCF-II, chemokine, Chemokine alpha 3, CKA-3, CXCL5, ENA-78, GCP-2, Gn2-22, LIX, Lix/lps-inducible cxc chemokine, Scyb5, SCYB6	chemokine (C-X-C motif) ligand 6 (granulocyte chemotactic protein 2)	NM_002993	10.79	3	Extracellular Space	cytokine		6372	20311	60665	ncbi
MMP7	MAT, MATRILYSIN, MPMM, MPSL1, PUMP-1	matrix metallopeptidase 7 (matrilysin, uterine)	NM_002423	9.812	1, 9	Extracellular Space	peptidase		4316	17393	25335	ncbi
TNIP1	ABIN, ABIN-1, AU018810, KIAA0113, NAF1, Nef, VAN	TNFAIP3 interacting protein 1	NM_006058	9.344	3	Nucleus	other		10318	57783		ncbi
FOLR1	FBP, FBP1, FOLATE BINDING PROTEIN, Folbp-1, FOLR, FR-ALPHA, MOv18	folate receptor 1 (adult)	AF000381	8.963	1	Plasma Membrane	transporter		2348	14275	171049	ncbi
SDC4	AA959608, AW108331, MGC22217, RATRYUDOCA, RYUDOCA, RYUDOCAN, SYND4, SYNDECAN-4	syndecan 4 (amphiglycan, ryudocan)	NM_002999	8.923	5	Plasma Membrane	other		6385	20971	24771	ncbi
SOD2	IPO-B, MGC128371, MGC6144, Mn superoxide dismutase, Mn-SOD	superoxide dismutase 2, mitochondrial	W46388	8.879	1	Cytoplasm	enzyme		6648	20656	24787	ncbi
ICAM1	BB2, CD54, ICAM, Ly-47, M90551, MALA-2, Melanoma Progression Associated Antigen, MGC6195, P3.58	intercellular adhesion molecule 1 (CD54), human rhinovirus receptor	AI608725	8.879	4	Plasma Membrane	transmembrane receptor		3383	15894	25464	ncbi
IFNGR1	CD119, Ifgr, IFN GAMMA R ALPHA, IFN-gamma R, IFN-GAMMA RECEPTOR, IFNGR, IFNGRA, INTERFERON GAMMA RECEPTOR ALPHA CHAIN, MAF receptor, Nktar	interferon gamma receptor 1	AF056979	8.403	4	Plasma Membrane	transmembrane receptor	interferon gamma-1b	3459	15979	116465	ncbi
TNFAIP2 (includes EG:7127)	ABC transporter, B94, Tnfaip2, tnfb94, Tnfip2	tumor necrosis factor, alpha-induced protein 2	NM_006291	8.293	2	Extracellular Space	other		7127	21928		ncbi
PLAT	AU020998, AW212668, D8Ertd2e, DKFZp686I03148, MGC18508, PATISS, SCTPA, T-PA	plasminogen activator, tissue	NM_000930	7.464	1	Extracellular Space	peptidase		5327	18791	25692	ncbi
CDC42	AI747189, AU018915, CDC42HS, CELLULAR GROWTH REGULATING PROTEIN, G25K	cell division cycle 42 (GTP binding protein, 25kDa)	BC002711	7.28	5	Cytoplasm	enzyme		998	12540	64465	ncbi
ATP1B1	ATP1B, Atpb, Atpb-1, ATPBS, MGC1798, NA K ATPASE BETA-1, NA+/K+ ATPASE BETA1, NA,K-ATPASE BETA SUBUNIT 1	ATPase, Na+/K+ transporting, beta 1 polypeptide	BC000006	7.184	10	Plasma Membrane	transporter		481	11931	25650	ncbi
CEBPD	C/EBP DELTA, C/EBPd, CEBP DELTA, CELF, CRP3, NF-IL6BETA	CCAAT/enhancer binding protein (C/EBP), delta	NM_005195	6.708	4, 8	Nucleus	transcription regulator		1052	12609	25695	ncbi
LCN2	24P3, AW212229, NGAL, NRL	lipocalin 2 (oncogene 24p3)	NM_005564	6.6	15	Extracellular Space	transporter		3934	16819	170496	ncbi
DUSP5	Cpg21, DSP5, DUAL-SPECIFICITY PHOSPHATASE 5, DUAL-SPECIFICITY PROTEIN PHOSPHATASE, DUSP, HVH3, VH3	dual specificity phosphatase 5	U16996	6.541	7	Nucleus	phosphatase		1847		171109	ncbi
OPTN	4930441O07Rik, FIP2, GLC1E, HIP7, HYPL, NEMO RELATED PROTEIN, NRP, TFIIIA-INTP	optineurin	NM_021980	6.487	9	Cytoplasm	other		10133	71648	246294	ncbi
TXNRD1	GRIM-12, KM 102 DERIVED REDUCTASE LIKE FACTOR, MGC9145, MGC93353, Tgr, Thioredoxin reductase, TR, TR1, TRXR1, TXNR	thioredoxin reductase 1	NM_003330	6.378	7	Cytoplasm	enzyme		7296	50493	58819	ncbi
SERPINB2	HsT1201, Monocyte Arg-serpin, ovalbumin, PAI, PAI-2, Pai2a, PLANH2	serpin peptidase inhibitor, clade B (ovalbumin), member 2	NM_002575	6.319	7, 16	Extracellular Space	other		5055	18788	60325	ncbi
SGPL1	AI428538, D10Xrf456, FLJ13811, KIAA1252, Spgl1, SPL	sphingosine-1-phosphate lyase 1	AB033078	6.242		Cytoplasm	enzyme		8879	20397	286896	ncbi
CFLAR	C-FLIP, c-FLIPL, c-FLIPR, c-FLIPS, CASH, CASP8AP1, CASPER, cFLIP short, CLARP, FLAME, FLAME-1, FLICE-LIKE IP, FLIP, FLIP-L, Flip-S, I-FLICE, MGC103395, MGC108616, MRIT, USURPIN	CASP8 and FADD-like apoptosis regulator	AF005775	6.224	2	Cytoplasm	other		8837	12633	117279	ncbi
RARRES1	5430417P09RIK, AI662122, TIG1	retinoic acid receptor responder (tazarotene induced) 1	AI669229	6.179	8	Plasma Membrane	other		5918	109222		ncbi
IL32	IL-32alpha, IL-32beta, IL-32delta, IL-32gamma, Natural killer cell transcript 4, NK CELL TRANSCRIPT 4, NK4, TAIF, TAIFa, TAIFb, TAIFc, TAIFd	interleukin 32	NM_004221	6.12	2	Unknown	other		9235			ncbi
FNDC3B	1600019O04Rik, AW550168, DKFZp686D14170, DKFZp762K137, FAD104, FLJ23399, KIAA4164, MGC10002, mKIAA4164, PRO4979, YVTM2421	fibronectin type III domain containing 3B	NM_022763	5.851		Unknown	other		64778	72007		ncbi
LAMA3	E170, lama3a, Lama3B, LAMININ 5 ALPHA 3, LAMININ 5 ALPHA3-200, LAMININ ALPHA 3, LAMNA, LOCS, [a]3B	laminin, alpha 3	NM_000227	5.824	1	Extracellular Space	other		3909	16774	286966	ncbi
SGK	Serum/Glucocorticoid Regulated Serine/Threonine Protein Kinase, SGK1	serum/glucocorticoid regulated kinase	NM_005627	5.705	3, 7	Cytoplasm	kinase		6446	20393	29517	ncbi
TPM1	AA986836, Alpha tropomyosin, alpha-TM, C76867, HTM-alpha, Slow-twitch alpha tropomyosin, Tm alpha, Tma2, Tmpa, TMSA, TPM1-alpha, TPM1-kappa, Tropomyosin 5b, Tropomyosin Alpha	tropomyosin 1 (alpha)	Z24727	5.689	1	Cytoplasm	other		7168	22003	24851	ncbi
ISG20	1600023I01Rik, 2010107M23Rik, 20kDa, CD25, DnaQL, HEM45, HEM46	interferon stimulated exonuclease gene 20kDa	NM_002201	5.575	13	Nucleus	enzyme		3669	57444		ncbi
PLK2	POLO-LIKE KINASE 2, Serum Inducible Kinase, SNK	polo-like kinase 2 (Drosophila)	NM_006622	5.55	2	Nucleus	kinase		10769	20620	83722	ncbi
UGCG	AU043821, C80537, CERAMIDE TRANSFERASE, CGLCT, Cgt, Epcs21, GCS, GLCCER SYNTHASE, GlcT-1, GLUCOSYLCERAMIDE SYNTHASE, Glucosylceramide Synthetase, UDP-glucose ceramide glucosyltransferase-like, Ugcgl, Ugtr	UDP-glucose ceramide glucosyltransferase	NM_003358	5.388	15	Cytoplasm	enzyme	N-butyldeoxynojirimycin	7357	22234	83626	ncbi
NFKB1	DKFZp686C01211, EBP-1, KBF1, MGC54151, NF-KAPPAB, NF-KAPPAB1, NFKB, NFKB SUBUNIT P105/P50, NFKB-p105, NFKBP50, NUCLEAR FACTOR KAPPA B DNA BINDING SUBUNIT, P105, P50, P50 Nfkb, P50/P105	nuclear factor of kappa light polypeptide gene enhancer in B-cells 1 (p105)	M55643	5.355	3	Nucleus	transcription regulator		4790	18033	81736	ncbi
LAMC2	AA589349, B2T, BM600, CSF 140 kDa subunit, EBR2, EBR2A, GAMMA2 140, KALININ, LAMB2T, Laminin B2t chain, LAMININ GAMMA2, LAMININ5 GAMMA2, LAMNB2, MGC138491	laminin, gamma 2	NM_005562	5.32	1	Extracellular Space	other		3918	16782	192362	ncbi
CCL2	Ccl12, GDCF-2, GDCF-2 HC11, HC11, HSMCR30, JE, MCAF, MCP-1, MCP-5, MGC9434, Monocyte Chemoattractant Protein 5, Scya12, SCYA2, Small inducible cytokine A12, SMC-CF	chemokine (C-C motif) ligand 2	S69738	5.294	3	Extracellular Space	cytokine		6347	20293	287562	ncbi
TAP1	ABC17, ABCB2, APT1, Cim, D6S114E, FLJ26666, Ham-1, MGC124549, MTP1, PSF1, RING4, TAP, TAP1*0102N, TAP1N, TRANSPORTER 1 ATP-BINDING CASSETTE SUBFAMILY B, Y3	transporter 1, ATP-binding cassette, sub-family B (MDR/TAP)	NM_000593	5.207	1, 17	Plasma Membrane	transporter		6890	21354	24811	ncbi
PDLIM5	1110001A05Rik, AI987914, C87059, ENH, Enh1, Enh2, Enh3, L9, LIM, Lim protein	PDZ and LIM domain 5	AK027217	5.169	2	Cytoplasm	other		10611	56376	64353	ncbi
SF3B1	155kDa, 2810001M05Rik, AA409119, PRP10, PRPF10, SAP155, SF3b155, Splicing factor 3b, TA-8, Targ4	splicing factor 3b, subunit 1, 155kDa	AW003030	5.146	6	Nucleus	other		23451	81898	84486	ncbi
SYNGR3	MGC:20003, Synaptogyrin3	synaptogyrin 3	NM_004209	5.133	9	Plasma Membrane	other		9143	20974	302975	ncbi
CSF2	Csfgm, GM-CSF, MGC131935, NIF	colony stimulating factor 2 (granulocyte-macrophage)	M11734	5.101	3	Extracellular Space	cytokine		1437	12981	116630	ncbi
PI3	ELAFIN, ESI, MGC13613, RGD:1303042, Serpina1c, SKALP, WAP3, WFDC14	peptidase inhibitor 3, skin-derived (SKALP)	NM_002638	5.057	3	Extracellular Space	other		5266		408230	ncbi
DDR1	6030432F18, AI323681, CAK, CD167, CD167a, CD167a antigen, DDR, Drd1, EDDR1, MCK10, NEP, NTRK4, PTK3, PTK3A, PTK3D, RTK6, TRKE, Tyrosine kinase DDR	discoidin domain receptor family, member 1	L11315	4.989	2	Plasma Membrane	kinase		780	12305	25678	ncbi
SPRR2D	SPR-2D	small proline-rich protein 2D	NM_006945	4.913	25	Unknown	other		6703	20758		ncbi
ITGAV	1110004F14Rik, 2610028E01Rik, CD51, INTEGRIN ALPHA V, MSK8, VNRA	integrin, alpha V (vitronectin receptor, alpha polypeptide, antigen CD51)	AI093579	4.884	4	Plasma Membrane	other	abciximab, EMD121974	3685	16410	296456	ncbi
MYO6	BC029719, DFNA22, DFNB37, KIAA0389, myosin, Myosin VI, MYOSIN6, RGD1560646, sv	myosin VI	AA877789	4.768	12	Cytoplasm	other		4646	17920	315840	ncbi
G3BP	AI849976, B430204O07, C87777, HDH-VIII, KIAA4115, MGC111040, mKIAA4115, RGD1310666, RP23-336J1.4	Ras-GTPase-activating protein SH3-domain-binding protein	NM_005754	4.745	1	Nucleus	enzyme		10146	27041	171092	ncbi
CD83	BL11, CD83 ANTIGEN, HB15, MGC130312, MGC130313	CD83 molecule	NM_004233	4.676	3, 13, 17	Plasma Membrane	other		9308	12522		ncbi
FAS	AI196731, ALPS1A, APO-1, Apo-1 Fas, APT1, CD95, CD95L, FAS RECEPTOR, FAS/APO1, FAS1, FASR, FASTM, Lpr, RGD:619831, Tnf receptor member 6, TNFR6, TNFRSF6	Fas (TNF receptor superfamily, member 6)	AA164751	4.67	1	Plasma Membrane	transmembrane receptor		355	14102	246097	ncbi
BAZ1A	ACF1, B930060C03, BC065123, cbp146, DKFZP586E0518, FLJ14383, Gtl5, hACF1, WALp1, WCRF180	bromodomain adjacent to zinc finger domain, 1A	NM_013448	4.668	12	Nucleus	other		11177	217578		ncbi
PKN2	6030436C20Rik, AI507382, MGC71074, PAK-2, PRK2, PRKCL2, PRO2042, Stk7	protein kinase N2	AI633689	4.659	15	Cytoplasm	kinase		5586	109333	207122	ncbi
TM4SF1	H-L6, L6, M3S1, TAAL6	transmembrane 4 L six family member 1	M90657	4.63	9	Plasma Membrane	other		4071	17112		ncbi
IL15RA	AA690181, IL-15 RECEPTOR ALPHA, IL-15Ralpha, MGC104179	interleukin 15 receptor, alpha	NM_002189	4.607	8, 13	Plasma Membrane	transmembrane receptor		3601	16169	364775	ncbi
OLR1 (includes EG:4973)	CLEC8A, LECTIN LIKE OXIDIZED LDL RECEPTOR, LOX-1, Oldlr1, Oldr1, Olr1, SCARE1, SR-EI	oxidised low density lipoprotein (lectin-like) receptor 1	AF035776	4.601	3	Plasma Membrane	transmembrane receptor		4973	108078	140914	ncbi
RAB14	0610030G24Rik, 2810475J17Rik, A830021G03Rik, AI314285, AI649155, D030017L14Rik, FBP	RAB14, member RAS oncogene family	AF112206	4.596	10	Cytoplasm	enzyme		51552	68365	94197	ncbi
SAT	AA617398, Ab2-402, DC21, KFSD, MGC72945, Sat1, Spermidine/spermine N1-acetyl transferase, SSAT	spermidine/spermine N1-acetyltransferase	M55580	4.582	5	Cytoplasm	enzyme		6303	20229	302642	ncbi
DDX58	6430573D20Rik, C330021E21, DKFZp686N19181, FLJ13599, RIG-I, RNA HELICASE	DEAD (Asp-Glu-Ala-Asp) box polypeptide 58	NM_014314	4.576	9	Cytoplasm	enzyme		23586	230073		ncbi
SQRDL	0610039J17Rik, 4930557M22Rik, CGI-44, Flavo-binding protein	sulfide quinone reductase-like (yeast)	NM_021199	4.549	1	Cytoplasm	enzyme		58472	59010		ncbi
SERPINA3	AACT, ACT, ALPHA 1 ANTICHYMOTRYPSIN, ALPHA1 ACT, Alpha1-antitrypsin proteinase inhibitor, Contrapsin Like Protease Inhibitor Related Protein, Contraspin-like protease inhibitor, CPi-26, Eb22/5, GIG24, GIG25, MGC88254, MGC93363, Serine protease inhibitor, Serpina3n, Spi-2.2, SPI2-2, Spi2/eb.4, SPI3, Spin2c, Spin3	serpin peptidase inhibitor, clade A (alpha-1 antiproteinase, antitrypsin), member 3	NM_001085	4.503	4	Extracellular Space	other		12	20716	24795	ncbi
PPM2C	FLJ32517, Gm1024, MGC119646, PDH, PDP, PDP1, PYRUVATE DEHYDROGENASE	protein phosphatase 2C, magnesium-dependent, catalytic subunit	NM_018444	4.496	12	Cytoplasm	phosphatase		54704	381511	54705	ncbi
HLA-E	37b, 37c, BM1, BM1av1, DKFZp686P19218, EA1.2, EA2.1, H-2Q1, H-2T23, H2-Q1, H2-T23, HLA-6.2, Hla-Qa1b, major histocompatibility complex, class I, e, MGC117681, MGC91064, MHC, Q1b, Q1d, Q1k, Qa-1, Qed-1, RT-BM1, RT1-BM1, RT1-S3, RT1.S3, T18c, T18c(37), T23b, T23d	major histocompatibility complex, class I, E	NM_005516	4.491	1	Plasma Membrane	transmembrane receptor		3133	15006|15040	294228	ncbi
SP100	A430075G10Rik, DKFZp686E07254, FLJ00340, Speckled 100 kDa	SP100 nuclear antigen	NM_003113	4.42	4	Nucleus	other		6672	20684		ncbi
LYN	AA407514, FLJ26625, Hck-2, JTK8, LYN KINASE, p53/56LYN, p53/p56 Lyn, p53/p56 lyn kinase, p56 Lyn, p59 Lyn, PP59 LYN	v-yes-1 Yamaguchi sarcoma viral related oncogene homolog	NM_002350	4.389	4	Cytoplasm	kinase		4067	17096	81515	ncbi
PLEK2		pleckstrin 2	NM_016445	4.345	12	Unknown	other		26499	27260		ncbi
JAK1	AA960307, C130039L05Rik, JAK1A, JAK1B, MGC37919	Janus kinase 1 (a protein tyrosine kinase)	AL039831	4.319	4	Cytoplasm	kinase		3716	16451	84598	ncbi
IFNGR2	AF-1, IFGR2, Ifgt, IFNgammaRbeta, IFNGRB, IFNGT1	interferon gamma receptor 2 (interferon gamma transducer 1)	NM_005534	4.298	4	Plasma Membrane	transmembrane receptor	interferon gamma-1b	3460	15980	360697	ncbi
SH3BGRL3	1110004L05Rik, AU022188, TIP-B1	SH3 domain binding glutamic acid-rich protein like 3	NM_031286	4.296		Nucleus	other		83442	73723		ncbi
PLCB4	A930039J07Rik, AI854601, Beta4aa, C230058B11Rik, FLJ16169, PI-PLC, Plc beta4, RATBETA4AA	phospholipase C, beta 4	AL535113	4.292	16	Cytoplasm	enzyme		5332	18798	25031	ncbi
NAB1	EGR1 binding protein 1, Ngfia binding protein 1, TRANSCRIPTIONAL REGULATORY PROTEIN p54	NGFI-A binding protein 1 (EGR1 binding protein 1)	AF045451	4.229	6	Nucleus	transcription regulator		4664	17936	64824	ncbi
FOXO1A	Afxh, AI876417, FKH1, FKHR, FKHR1, Forkhead, FOXO1	forkhead box O1A (rhabdomyosarcoma)	NM_002015	4.218	13	Nucleus	transcription regulator		2308	56458	84482	ncbi
SF1	BB094781, CW17R, D11S636, MZFM, WBP4, ZFM1, ZFP162, ZNF162	splicing factor 1	NM_004630	4.215	17	Nucleus	transcription regulator		7536	22668	117855	ncbi
SPEN	KIAA0929, MINT, mKIAA0929, RP1-134O19.1, SHARP	spen homolog, transcriptional regulator (Drosophila)	AL524033	4.177	5	Nucleus	transcription regulator		23013	56381		ncbi
SYNCRIP	2610109K23Rik, 4632417O19Rik, Ab2-339, dJ3J17.2, GRY-RBP, hnRNP Q, HNRPQ, HNRPQ1, NS1-associated protein 1, NSAP1, Nsap1l, pp68, RP1-3J17.2	synaptotagmin binding, cytoplasmic RNA interacting protein	AI472757	4.168	11	Nucleus	other		10492	56403	363113	ncbi
COX5B	COX VB, MGC117683	cytochrome c oxidase subunit Vb	AI557312	4.156	6	Cytoplasm	enzyme		1329	12859	94194	ncbi
TPR	2610029M07Rik, C77892	translocated promoter region (to activated MET oncogene)	BF110993	4.154	11	Nucleus	other		7175	108989	304862	ncbi
PTGS2	COX-2, griPGHS, hCox-2, MTCO2, PGG/HS, PGH synthase 2, PGHS-2, Pgs2, Pgsi, PHS-2, Prostaglandin endoperoxide synthase 2, TIS10	prostaglandin-endoperoxide synthase 2 (prostaglandin G/H synthase and cyclooxygenase)	NM_000963	4.139	4	Cytoplasm	enzyme	acetaminophen/pentazocine, acetaminophen/clemastine/pseudoephedrine, aspirin/butalbital/caffeine, acetaminophen/caffeine/dihydrocodeine, aspirin/hydrocodone, aspirin/oxycodone, acetaminophen/asprin/caffeine, aspirin/pravastatin, acetaminophen/dexbrompheniramine/pseudoephedrine, aspirin/meprobamate, aspirin/caffeine/propoxyphene, aspirin/butalbital/caffeine/codeine, aspirin/caffeine/dihydrocodeine…	5743	19225	29527	ncbi
ECE1	AW322500, ECE, ECE-1a, ECE-1b, ECE-1d	endothelin converting enzyme 1	BF969352	4.137	4	Plasma Membrane	peptidase		1889	230857	94204	ncbi
CDC37	P50, P50CDC37	CDC37 cell division cycle 37 homolog (S. cerevisiae)	U63131	4.12	4, 9, 10	Cytoplasm	other		11140	12539	114562	ncbi
PPARD	FAAR, MGC3931, NR1C2, NUC-1, NUCI, NUCII, PPAR BETA/DELTA, PPAR DELTA, PPAR-BETA, PPARB, PPARB/D, PPAR[b]	peroxisome proliferative activated receptor, delta	L07592	4.1	5	Nucleus	ligand-dependent nuclear receptor		5467	19015	25682	ncbi
MFHAS1	2310066G09Rik, D8Ertd91e, FLJ23354, MASL1	malignant fibrous histiocytoma amplified sequence 1	BF739959	4.099	9	Cytoplasm	other		9258	52065		ncbi
PKNOX1	D17Wsu76e, pkonx1c, PREP1	PBX/knotted 1 homeobox 1	AL570914	4.09	11	Nucleus	transcription regulator		5316	18771		ncbi
SMAD3	AU022421, DKFZP586N0721, DKFZp686J10186, hMAD-3, HSPC193, HsT17436, JV15-2, MAD3, MADH3, MGC60396	SMAD, mothers against DPP homolog 3 (Drosophila)	NM_005902	4.036	4	Nucleus	transcription regulator		4088	17127	25631	ncbi
TANK	C86182, E430026L09Rik, I-TRAF, TRAF-INTERACTING PROTEIN 1-TRAF, TRAF2	TRAF family member-associated NFKB activator	NM_004180	4.009	3	Cytoplasm	other		10010	21353	252961	ncbi
RAB11FIP1	2010200K21Rik, 4833414G05Rik, DKFZp686E2214, FLJ22524, FLJ22622, MGC78448, NOEL1A, RCP	RAB11 family interacting protein 1 (class I)	NM_025151	4.007	11	Cytoplasm	other		80223	75767		ncbi
SAV1	1700040G09Rik, salvador, SAV, WW45, Wwp3, WWP4	salvador homolog 1 (Drosophila)	NM_021818	3.965	20	Unknown	other		60485	64010		ncbi
ASS	AA408052, ARGININOSUCCINATE SYNTHASE, Argininosuccinate Synthetase, As, ASS1, ASSA, CTLN1, MGC103151	argininosuccinate synthetase	NM_000050	3.962	8, 14	Cytoplasm	enzyme		445	11898	25698	ncbi
F11R	9130004G24, AA638916, CD321, ESTM33, JAM, JAM-1, JAM-A, JCAM, Jcam1, KAT, Ly106, PAM-1	F11 receptor	AF154005	3.96	8	Plasma Membrane	other		50848	16456	116479	ncbi
TRIM44	DIPB, HSA249128, MC7, MGC102054, MGC3490	tripartite motif-containing 44	BF431488	3.937	2	Cytoplasm	other		54765	80985		ncbi
IER3	AI663993, cI-3, DIF-2, GLY96, IEX-1, IEX-1L, IEX-1S, Ler3, MGC124532, PRG1, RGD:1303321	immediate early response 3	NM_003897	3.93	3, 7	Cytoplasm	other		8870	15937	294235	ncbi
GFPT2	AI480523, FLJ10380, GFAT2, MGC112555, RGD:1303097	glutamine-fructose-6-phosphate transaminase 2	NM_005110	3.921	9	Unknown	enzyme		9945	14584	360518	ncbi
LRRC1	A430093J20RIK, AU016091, D030059I21, dJ523E19.1, FLJ10775, FLJ11834, KIAA4018, LANO, MGC90936, mKIAA4018	leucine rich repeat containing 1	NM_018214	3.903	12	Cytoplasm	other		55227	214345		ncbi
TRIO	AA408740, TGAT, TRION	triple functional domain (PTPRF interacting)	BF223718	3.869	5	Plasma Membrane	kinase		7204	223435	310192	ncbi
LIF	CDF, cholinergic differentiation factor, D-FACTOR, HILDA, LEUKEMIA INHIBITORY FACTOR	leukemia inhibitory factor (cholinergic differentiation factor)	NM_002309	3.866	4	Extracellular Space	cytokine		3976	16878	60584	ncbi
ACTN1	3110023F10Rik, Actinin alpha 1, Alpha-Actinin1, FLJ40884	actinin, alpha 1	M95178	3.844	1	Cytoplasm	other		87	109711	81634	ncbi
DDX24	1700055J08Rik, 2510027P10Rik, AI649272	DEAD (Asp-Glu-Ala-Asp) box polypeptide 24	BG421209	3.836	26	Nucleus	enzyme		57062	27225	373065	ncbi
SORD	MGC31355, Sdh-1, Sodh-1, SORD1	sorbitol dehydrogenase	L29008	3.836	14	Unknown	enzyme		6652	20322	24788	ncbi
TBL1X	5330429M20, EBI, TBL1	transducin (beta)-like 1X-linked	AW968555	3.831	2	Plasma Membrane	other		6907	21372		ncbi
TTC3	2610202A04Rik, AA409221, D16Ium21, D16Ium21e, DCRR1, DKFZp686M0150, KIAA4119, mKIAA4119, Mtprd, RNF105, TPRD, TPRDIII	tetratricopeptide repeat domain 3	AW510696	3.83	6	Cytoplasm	other		7267	22129		ncbi
KHDRBS1	GAP-A P62, p60, P62, p62 Gap Associated Protein, p62 Yes, p68sam, SAM68	KH domain containing, RNA binding, signal transduction associated 1	BC000717	3.825	5	Nucleus	transcription regulator		10657	20218	117268	ncbi
TOB2	2900090N22Rik, 4930545K18Rik, AV071822, MGC105824, mKIAA1663, TOB4, TOBL, TROB2	transducer of ERBB2, 2	D64109	3.779	15	Nucleus	other		10766	57259	315159	ncbi
ACTR2	4921510D23Rik, AA409782, Actin-like protein 2, ARP2, D6Ertd746e, MGC36604, MGC95085	ARP2 actin-related protein 2 homolog (yeast)	AA699583	3.773	5	Plasma Membrane	other		10097	66713	289820	ncbi
SLC11A2	DCT1, DMT1, Dmt1 (containing IRE), FLJ37416, mk, NRAMP2, van	solute carrier family 11 (proton-coupled divalent metal ion transporters), member 2	NM_000617	3.759	8	Plasma Membrane	transporter		4891	18174	25715	ncbi
RAP1B	2810443E11Rik, DKFZP586H0723, K-REV, MGC93206, RAL1B	RAP1B, member of RAS oncogene family	NM_015646	3.742	11	Cytoplasm	enzyme		5908	215449	171337	ncbi
ALCAM	AI853494, BEN, CD166, DM-GRASP, FLJ38514, HB2, HCA, MEMD, MGC27910, MGC71733, MuSC, SC1	activated leukocyte cell adhesion molecule	AA156721	3.714	1	Plasma Membrane	other		214	11658	79559	ncbi
FNBP1	1110057E06RIK, 2210010H06RIK, FBP1, FBP17, Formin binding protein, KIAA0554, MGC126804, Rnd2	formin binding protein 1	AB011126	3.692	5	Nucleus	enzyme		23048	14269	192348	ncbi
PDLIM4	H-Rev18, LIM protein RIL, RIL	PDZ and LIM domain 4	AF153882	3.682	13	Cytoplasm	other		8572	30794	24915	ncbi
APP	A beta 25-35, A-BETA 40, A-BETA 42, AAA, ABETA, ABETA1-40, ABETA1-42, ABPP, AD1, Adap, AL024401, amyloid, AMYLOID BETA, AMYLOID BETA 40, AMYLOID BETA 40 HUMAN PROTEIN, AMYLOID BETA 42, AMYLOID BETA PEPTIDE 40, amyloid-beta peptide 42, App alpha, APP695, APP770, APPI, appican, BETA AMYLOID, BETAAPP, C83, C99, CTFgamma, CVAP, E030013M08Rik, Kpi-App, KPI/APP, Nexin II, P3, PN2, PreA4, PROTEASE NEXIN2	amyloid beta (A4) precursor protein (peptidase nexin-II, Alzheimer disease)	X06989	3.66	4	Plasma Membrane	other		351	11820	54226	ncbi
H2AFY	H2A.Y, H2A/y, H2AF12M, H2AFJ, HISTONE MACROH2A1.1, macroH2A1, MACROH2A1.1, MACROH2A1.2, MGC105515, mH2A1	H2A histone family, member Y	AF044286	3.625	17	Nucleus	other		9555	26914	29384	ncbi
GNB1	AA409223, BETA SUBUNIT SIGNAL TRANSDUCING PROTEINS GS/GI, C77571, G-PROTEIN BETA1, GTP-Binding Regulatory Protein, Beta1 Subunit, GUANINE NUCLEOTIDE BINDING PROTEIN BETA1, MGC129044, MGC98074, TRANSDUCIN B1, Transducin beta chain 1	guanine nucleotide binding protein (G protein), beta polypeptide 1	AF070603	3.61	5	Plasma Membrane	enzyme		2782	14688	24400	ncbi
TFF1	BCEI, D21S21, HP1.A, HPS2, NEPHROCALCIN, pNR-2, PS2	trefoil factor 1 (breast cancer, estrogen-inducible sequence expressed in)	NM_003225	3.602	2	Extracellular Space	other		7031	21784	117270	ncbi
MX1	AI528743, IFI-78K, IFI78, MX, Mx-2, Mx2, Mx2 + Mx3, Mx3, MXA, MYX1, p78	myxovirus (influenza virus) resistance 1, interferon-inducible protein p78 (mouse)	NM_002462	3.597	8	Nucleus	enzyme		4599	17858	286918	ncbi
TRAF3IP2	ACT1, AI429613, C6orf4, C6orf5, C6orf6, CHROMOSOME 6 OPEN READING FRAME 4, CIKS, DKFZP586G0522, MGC3581	TRAF3 interacting protein 2	AL008730	3.585	3	Unknown	other		10758	103213		ncbi
SLC12A2	BSC, BSC2, mBSC2, MGC104233, NKCC1, sy-ns	solute carrier family 12 (sodium/potassium/chloride transporters), member 2	NM_001046	3.579	15	Plasma Membrane	transporter	bumetanide	6558	20496	83629	ncbi
CD47	9130415E20Rik, AA407862, AI848868, AW108519, B430305P08Rik, CD47 ANTIGEN, CDw149, IAP, Itgp, Locuslink 71587, MER6, MGC93490, OA3	CD47 molecule	Z25521	3.579	5, 10	Plasma Membrane	other		961	16423	29364	ncbi
SQSTM1	A170, OSF-6, Osi, Oxidative Stress Protein, p60, P62, PDB3, Pkc zeta interacting protein, STAP, Ubiquitin-binding protein a, ZIP, ZIP3	sequestosome 1	NM_003900	3.574	15	Cytoplasm	transcription regulator		8878	18412	113894	ncbi
TNPO1	AU021749, D13Ertd688e, IPO2, KAP BETA 2A, KAP BETA2, Karyopherin beta-2, KPNB2, MIP, MIP1, TRN, TRN1	transportin 1	U72069	3.546	5	Nucleus	transporter		3842	238799		ncbi
ZFP36L1	AW742437, AW743212, BERG36, BRF1, Butyrate Response Factor, Butyrate response factor 1, cMG1, D530020L18Rik, ERF-1, RNF162B, TIS11B	zinc finger protein 36, C3H type-like 1	BG250310	3.513	7	Nucleus	transcription regulator		677	12192	29344	ncbi
PTGES	2410099E23Rik, CPGES, CPGES/P23, D2Ertd369e, MGC10317, MGC124930, MGST-IV, MGST1-L1, MPGES, MPGES1, Pegs, PGE2 SYNTHASE, PGES, PIG12, PP102, PP1294, prostaglandin E synthase, TP53I12	prostaglandin E synthase	AF010316	3.501	10	Cytoplasm	enzyme		9536	64292	59103	ncbi
MYC	AU016757, C-MYC, C-MYC-P64, C-MYC2, MGC105490, mMyc, Myc2, Niard, Nird, RNCMYC	v-myc myelocytomatosis viral oncogene homolog (avian)	NM_002467	3.485	1	Nucleus	transcription regulator		4609	17869	24577	ncbi
WASL	2900021I12Rik, 3110031I02Rik, DKFZp779G0847, MGC116166, MGC48327, N-WASP, TRS4	Wiskott-Aldrich syndrome-like	BE504979	3.46	5	Cytoplasm	other		8976	73178	296936	ncbi
TRAF2	AI325259, MGC:45012, TNF Receptor-Associated Factor 2, TRAP, TRAP3	TNF receptor-associated factor 2	NM_021138	3.452	2	Cytoplasm	other		7186	22030	311786	ncbi
AP3D1	AA407035, ADTD, AP3 DELTA, Ap3d, Blvr, Bolvr, DELTA ADAPTIN, hBLVR, mBLVR1, mh, mocha	adaptor-related protein complex 3, delta 1 subunit	AI424923	3.427	13	Cytoplasm	transporter		8943	11776	314633	ncbi
CDKN1A	CAP20, CDKI, CDKN1, CDKNA1, CIP1, MDA-6, P21, p21/WAF1, P21CIP1, P21WAF, p21waf1, SDI1, WAF1	cyclin-dependent kinase inhibitor 1A (p21, Cip1)	NM_000389	3.404	2	Nucleus	other		1026	12575	114851	ncbi
PSME2	AA589371, AI788882, PA28B, PA28b-p, PA28b2, PA28BETA, Psme2-like, Psme2b, Psme2b-ps, REGbeta	proteasome (prosome, macropain) activator subunit 2 (PA28 beta)	NM_002818	3.392	2	Cytoplasm	peptidase		5721	19188|19191	29614	ncbi
B4GALT5	9430078I07Rik, AW049941, AW539721, BETA4-GALT-IV, beta4Gal-T5, beta4GalT-V, gt-V, MGC138470	UDP-Gal:betaGlcNAc beta 1,4- galactosyltransferase, polypeptide 5	BF691447	3.384	14	Cytoplasm	enzyme		9334	56336		ncbi
TUBB2A	BETA TUBULIN, Beta-tubulin class ii, Beta2 Tubulin, dJ40E16.7, M(beta)2, TUBB, TUBB2	tubulin, beta 2A	NM_001069	3.379	12	Cytoplasm	other	epothilone B, ixabepilone, colchicine/probenecid, XRP9881, docetaxel, vinflunine, vinorelbine, vincristine, vinblastine, paclitaxel, podophyllotoxin, colchicine	7280	22151	29212	ncbi
TRAF3	AI528849, amn, CAP-1, CD40bp, CD40RR ASSOCIATED FACTOR, CRAF1, LAP1, LMP1, T-BAM, Trafamn	TNF receptor-associated factor 3	AI721219	3.379	3	Cytoplasm	other		7187	22031		ncbi
PLSCR1	MGC93252, MmTRA1a, MMTRA1B, NOR1, PL scramblase 1, TRA1, Tras1, Tras2	phospholipid scramblase 1	AI825926	3.374	15	Plasma Membrane	enzyme		5359	22038	117540	ncbi
VNN1	MGC114385, MGC116930, MGC116931, MGC116932, MGC116933, Tiff66, V-1, Vanin-1	vanin 1	NM_004666	3.368	6	Plasma Membrane	enzyme		8876	22361	29142	ncbi
PSMB8	20s proteosome subunit, Beta 5i, D6S216, D6S216E, large multifunctional protease-7, LMP-7, Lmp8, MGC1491, proteasome subunit Y, Rc1, RING10	proteasome (prosome, macropain) subunit, beta type, 8 (large multifunctional peptidase 7)	U17496	3.351	3, 17	Cytoplasm	peptidase		5696	16913	24968	ncbi
YY1	AW488674, DELTA, Histone alpha factor, NF-E1, NMP1, UCRBP, Yin and yang 1, YIN-YANG-1, YING-YANG-1	YY1 transcription factor	Z14077	3.345	6	Nucleus	transcription regulator		7528	22632	24919	ncbi
TIAL1	5330433G13Rik, AL033329, MGC109552, MGC33401, mTIAR, NUCLEOLYSIN, TCBP, TIAR	TIA1 cytotoxic granule-associated RNA binding protein-like 1	NM_003252	3.31	7	Nucleus	transcription regulator		7073	21843	361655	ncbi
B4GALT1	5B4GALT1, AA407245, B-1,4-GalT, beta4Gal-T1, DKFZp686N19253, GalT, GALT1, GalTase, Ggtb, GGTB2, GT1, GTB, MGC50983	UDP-Gal:betaGlcNAc beta 1,4- galactosyltransferase, polypeptide 1	D29805	3.306	7	Cytoplasm	enzyme		2683	14595	24390	ncbi
DICER1	1110006F08Rik, D12Ertd7e, DICER, HELICASE MOI, HERNA, K12H4.8, KIAA0928, mKIAA0928	Dicer1, Dcr-1 homolog (Drosophila)	BF590131	3.303	6	Cytoplasm	enzyme		23405	192119		ncbi
TNFSF10	A330042I21Rik, AI448571, Apo-2 ligand, APO-2L, CD253, Ly81, TL2, TRAIL	tumor necrosis factor (ligand) superfamily, member 10	NM_003810	3.295	2	Extracellular Space	cytokine		8743	22035	246775	ncbi
MYO1B	AA406997, Mi130, MYH-1C, MYOSIN I ALPHA, myosin-1b, Myr1	myosin IB	BF432550	3.291	1	Cytoplasm	other		4430	17912	117057	ncbi
FUT8	alpha-1,6-fucosyltransferase, MGC26465, N-ACETYL-BETA-D-GLUCOSAMINIDE ALPHA1,6-FUCOSYLTRANSFERASE, RGD:1303096	fucosyltransferase 8 (alpha (1,6) fucosyltransferase)	NM_004480	3.288	10	Cytoplasm	enzyme		2530	53618	432392	ncbi
HSPA5	78kDa, AL022860, AU019543, BIP, D2Wsu141e, D2Wsu17e, FLJ26106, GRP78, HEAT SHOCK 70KDA PROTEIN5, Hsce70, Immunoglobulin heavy chain binding protein, mBiP, MIF2, SEZ-7	heat shock 70kDa protein 5 (glucose-regulated protein, 78kDa)	AF216292	3.286	6	Cytoplasm	other		3309	14828	25617	ncbi
IBRDC3	4930534K13Rik, 4930555L03Rik, FLJ90005, Rn19	IBR domain containing 3	W27419	3.284	16	Unknown	other		127544	75234		ncbi
PLSCR3	2210403O21Rik, 2610037N06Rik, ESTM3, X83310	phospholipid scramblase 3	NM_020360	3.282	12	Plasma Membrane	enzyme		57048	70310		ncbi
IQGAP1	AA682088, D7Ertd237e, D7Ertd257e, HUMORFA01, IQ MOTIF CONTAINING GTPASE ACTIVATING PROTEIN, IQGAP, KIAA0051, mKIAA0051, p195, SAR1	IQ motif containing GTPase activating protein 1	AI679073	3.279	4	Cytoplasm	other		8826	29875	445333	ncbi
IL27RA	CRL1, IL-27R, IL-27R-alpha, TCCR, WSX-1, zcytor1	interleukin 27 receptor, alpha	AI983115	3.243	4	Plasma Membrane	transmembrane receptor		9466	50931		ncbi
SNRPA1	1500015N06Rik, MGC25531, MGC6298, U2-A', U2snRNP-A'	small nuclear ribonucleoprotein polypeptide A'	AJ130972	3.242	6	Nucleus	other		6627	68981		ncbi
KIF2	HK2, Kif2a, Kinesin 2, KNS2, M-kinesin	kinesin heavy chain member 2	NM_004520	3.237	17	Cytoplasm	other		3796	16563	84391	ncbi
SRP72	5730576P14Rik, 72kDa, AI132477, BC019196, C77589	signal recognition particle 72kDa	AV702627	3.233	11	Nucleus	kinase		6731	66661	289566	ncbi
CAST (includes EG:831)	BS-17, CALPASTATIN, Cast, CAST-831, HEART TYPE CALPASTATIN, MGC108997, MGC9402	calpastatin	AF327443	3.216	3	Cytoplasm	peptidase		831	12380	25403	ncbi
SERBP1	1200009K13Rik, 9330147J08Rik, AL022786, CGI-55, CHD3IP, DKFZp564M2423, FLJ90489, HABP4L, MGC94773, PAI-RBP1, PAI1 MRNA BINDING PROTEIN, Pairbp1, Rda288	SERPINE1 mRNA binding protein 1	BC003049	3.211	6	Nucleus	other		26135	66870	246303	ncbi
LAMB3	BETA3-140, LAMININ BETA3, LAMININ5 BETA3, LAMNB1, LOC305078	laminin, beta 3	L25541	3.204	1	Extracellular Space	transporter		3914	16780	305078	ncbi
KCNK1	AI788889, DPK, HOHO, HOHO1, KCNO1, Knk1, Twik, TWIK-1	potassium channel, subfamily K, member 1	U90065	3.173	10	Plasma Membrane	ion channel		3775	16525	59324	ncbi
TRIB1	A530090O15Rik, C8FW, GIG2, HTRB-1, SKIP1, TRB-1	tribbles homolog 1 (Drosophila)	NM_025195	3.15	11	Unknown	kinase		10221	211770	78969	ncbi
SET	2610030F17Rik, 2PP2A, 5730420M11Rik, AA407739, I2PP2A, IGAAD, MGC118419, PHAPII, RGD:727855, StF-IT-1, TAF-IBETA, Template activating factor-1	SET translocation (myeloid leukemia-associated)	W26593	3.14	2	Nucleus	phosphatase		6418	56086	290432	ncbi
PPM1F	1110021B16Rik, 4933427B07Rik, CaMKPase, FEM-2, hFEM-2, KIAA0015, MGC25978, mKIAA0015, P2CH, POPX2	protein phosphatase 1F (PP2C domain containing)	NM_014634	3.136	14	Cytoplasm	phosphatase		9647	68606	287931	ncbi
TNS1	1110018I21Rik, 1200014E20Rik, AI648117, E030018G17Rik, E030037J05Rik, MGC88584, TENSIN, TENSIN1, TNS	tensin 1	AF116610	3.135	15	Plasma Membrane	other		7145	21961	29136	ncbi
RPL14	3100001N19Rik, 60S ribosomal protein L14, AA407502, AL022816, CAG-ISL-7, CTG-B33, hRL14, L14, MGC88594, RL14	ribosomal protein L14	BC000606	3.13	16	Cytoplasm	other		9045	67115	65043	ncbi
KLF4	EZF, GKLF, MGC93286, Zie	Kruppel-like factor 4 (gut)	BF514079	3.13	2	Nucleus	transcription regulator		9314	16600	114505	ncbi
SIAH2	AA415433, hSiah2, RGD:620778, Sinh2	seven in absentia homolog 2 (Drosophila)	U76248	3.109	15	Nucleus	transcription regulator		6478	20439	140593	ncbi
RAB38	2310011F14Rik, AU043391, cht, MGC107581, NY-MEL-1, rrGTPbp, Ruby	RAB38, member RAS oncogene family	NM_022337	3.104	4	Cytoplasm	enzyme		23682	72433	252916	ncbi
NMI	N-MYC INTERACTOR	N-myc (and STAT) interactor	NM_004688	3.102	1	Cytoplasm	transcription regulator		9111	64685		ncbi
TMED9	2400003B06Rik, GMP25, GP25L2, HSGP25L2G	transmembrane emp24 protein transport domain containing 9	BC001123	3.091	14	Cytoplasm	transporter		54732	67511		ncbi
APBA3	AW208791, lin-10, MGC:15815, Mint-3, X11gamma, X11L2	amyloid beta (A4) precursor protein-binding, family A, member 3 (X11-like 2)	NM_004886	3.089	4	Cytoplasm	transporter		9546	57267	83611	ncbi
BIRC2	API1, Api2, APOPTOSIS INHIBITOR 1, AW146227, Birc3, cIAP-2, CIAP1, HIAP1, HIAP2, IAP1, IAP2, mcIAP1, MIAP1, MIAP2, MIHB, MIHC, rIAP1, RNF48	baculoviral IAP repeat-containing 2	NM_001166	3.085	2	Cytoplasm	other		329	11797	60371	ncbi
GCC2	0610043A03Rik, 2210420P05Rik, 2600014C01Rik, AW112121, GCC185, KIAA0336, KW11, mKIAA0336	GRIP and coiled-coil domain containing 2	NM_014635	3.084	8	Cytoplasm	other		9648	70297		ncbi
PFDN1	2700086I23Rik, AA408327, AU044714, PDF, PFD1	prefoldin subunit 1	NM_002622	3.08	17	Cytoplasm	transcription regulator		5201	67199		ncbi
JARID1A	AA409370, C76986, MGC11659, RBBP2, RBP2	Jumonji, AT rich interactive domain 1A (RBBP2-like)	NM_005056	3.079	12	Nucleus	transcription regulator		5927	214899		ncbi
GATA6	AA410133	GATA binding protein 6	D87811	3.073	2	Nucleus	transcription regulator		2627	14465	29300	ncbi
BIK	BBC1, Biklk, BIP1, BLK, BP4, NBK	BCL2-interacting killer (apoptosis-inducing)	NM_001197	3.067	4	Cytoplasm	other		638	12124	114496	ncbi
GCH1	Cyclohydrolase 1, DYT5, GCH, GTP CYCLOHYDROLASE I, GTP-CH, GTP-CH-1, Gtpchi	GTP cyclohydrolase 1 (dopa-responsive dystonia)	NM_000161	3.057	5, 11	Cytoplasm	enzyme		2643	14528	29244	ncbi
TFG	AI173908, TF6, Trk fused gene, TRKT3	TRK-fused gene	NM_006070	3.043	10	Unknown	other		10342	21787	360709	ncbi
WDR1	AIP1, D5Wsu185e, NORI-1	WD repeat domain 1	AB010427	3.041	8	Unknown	other		9948	22388		ncbi
EREG	EPIREGULIN, ER, MGC36144	epiregulin	NM_001432	3.002	4	Extracellular Space	growth factor		2069	13874	59325	ncbi
EXOC3	E430013E20Rik, rSec6, SEC6, SEC6L1, Sec6p	exocyst complex component 3	AF055006	3.002	16	Plasma Membrane	transporter		11336	211446	252881	ncbi
RAC1	AL023026, D5Ertd559e, MGC111543, MIG5, p21-RAC, p21-Rac1, Rac, TC-25	ras-related C3 botulinum toxin substrate 1 (rho family, small GTP binding protein Rac1)	BC004247	2.996	5	Cytoplasm	enzyme		5879	19353	363875	ncbi
SULT1C2	MGC112625, MGC124969, MGC34422, SULT1C	sulfotransferase family, cytosolic, 1C, member 2	NM_006588	2.993		Cytoplasm	enzyme		27233		171072	ncbi
ELK3	D430049E23Rik, EPR, ERP, Etrp, FLJ22425, NET, SAP2, SRF accessory protein 2	ELK3, ETS-domain protein (SRF accessory protein 2)	AW575374	2.992	7, 13	Nucleus	transcription regulator		2004	13713	362871	ncbi
CDK7	AI323415, AI528512, CAK1, CDKN7, Crk4, p39MO15, STK1	cyclin-dependent kinase 7 (MO15 homolog, Xenopus laevis, cdk-activating kinase)	L20320	2.988	2	Nucleus	kinase	flavopiridol	1022	12572	171150	ncbi
EIF5	D12Ertd549e, EIF-5A, Eukaryotic Translation Initiation Factor 5, MGC36374, MGC36509	eukaryotic translation initiation factor 5	AL080102	2.979	6	Cytoplasm	translation regulator		1983	217869	56783	ncbi
KLF3	9930027G08RIK, AL024007, BKLF, MGC48279, TEF2	Kruppel-like factor 3 (basic)	NM_016531	2.979	16	Nucleus	transcription regulator		51274	16599	114845	ncbi
TUSC2	1190001E22Rik, AA407686, C3orf11, FUS, Fus-1 protein, FUS1, Lgcc, PAP, PDAP2	tumor suppressor candidate 2	NM_007275	2.975		Nucleus	other		11334	80385		ncbi
TNFRSF10B	CD262, Death receptor 5, DR5, KILLER, KILLER/DR5, Ly98, MK, TRAIL receptor-2, TRAIL-R2, TRICK2, TRICK2A, TRICK2B, TRICKB, ZTNFR9	tumor necrosis factor receptor superfamily, member 10b	AF016266	2.965	2	Plasma Membrane	transmembrane receptor		8795	21933	364420	ncbi
CRK	C-CRK, c-Crk2, CRK-I, CRK-II, Crk-III, CRK1, CRK2, Crk3, Crko, Crkol, V-CRK	v-crk sarcoma virus CT10 oncogene homolog (avian)	NM_016823	2.957	5	Cytoplasm	other		1398	12928	54245	ncbi
WBP11	2510026P17Rik, D6Wsu113e, DKFZp779M1063, NPWBP, SIPP1, WW DOMAIN BINDING PROTEIN 11	WW domain binding protein 11	AF118023	2.948	22	Nucleus	phosphatase		51729	60321		ncbi
SNX6	2010006G21Rik, 2610032J07Rik, 2810425K19Rik, AU018928, C85963, MGC3157, MSTP010, TFAF2, TRAF4 ASSOCIATED FACTOR 2	sorting nexin 6	NM_021249	2.946	6	Cytoplasm	transporter		58533	72183		ncbi
RALBP1	DNP-SG ATPASE, MGC108645, RIP, RIP1, RLIP76	ralA binding protein 1	AW025261	2.94	2	Cytoplasm	enzyme		10928	19765	84014	ncbi
MNT	MAD6, MXD6, ROX	MAX binding protein	NM_020310	2.931	1	Nucleus	transcription regulator		4335	17428		ncbi
USP33	9830169D19Rik, AA409780, KIAA1097, MGC16868, VDU1	ubiquitin specific peptidase 33	AK022864	2.93	15	Cytoplasm	peptidase		23032	170822		ncbi
CDCP1	9030022E12Rik, AA409659, CD318, E030027H19Rik, SIMA135, TRASK	CUB domain containing protein 1	NM_022842	2.93	5	Plasma Membrane	other		64866	109332		ncbi
AKAP13	1700026G02Rik, 5730522G15Rik, AKAP-Lbc, BRX, c-lbc, FLJ11952, FLJ43341, HA-3, HT31, LBC, LOC233400, P47 LBC oncogene, PROTO-LB, PROTO-LBC	A kinase (PRKA) anchor protein 13	AK022014	2.926	8	Cytoplasm	other		11214	75547	293024	ncbi
CD59	16.3A5, AA987121, Cd59a, Cd59b, EJ16, EJ30, EL32, G344, MGC2354, MIC11, MIN1, MIN2, MIN3, MSK21, p18-20, PROTECTIN	CD59 molecule, complement regulatory protein	NM_000611	2.918	4	Plasma Membrane	other		966	12509|333883	25407	ncbi
CALD1	4833423D12Rik, AI195384, AV071549, AW536160, C920027I18Rik, CALDESMON, CDM, H-CAD, L-CAD, MGC21352, MGC30319, NAG22	caldesmon 1	AL577531	2.911	1	Cytoplasm	other		800	109624	25687	ncbi
PLAUR	CD87, Par, Plaur3, U-PAR, uPAR-2, uPAR-3, URKR, UROKINASE TYPE PLASMINOGEN RECEPTOR, Urokinase-type plasminogen activator receptor	plasminogen activator, urokinase receptor	U08839	2.898	4	Plasma Membrane	transmembrane receptor		5329	18793	50692	ncbi
EIF2C2	AGO2, Factor 2c2, KIAA4215, MGC3183, mKIAA1567, mKIAA4215, Q10	eukaryotic translation initiation factor 2C, 2	AI613483	2.892	6	Cytoplasm	translation regulator		27161	239528	59117	ncbi
CDV3	2510010F10Rik, C230084J24Rik, C79446, H41, TPP36	CDV3 homolog (mouse)	AI928407	2.891	21	Unknown	other		55573	321022		ncbi
CSNK2A1	Ck II Alpha Subunit, CK1 ALPHA2, CK2 ALPHA, Ck2 alpha1, CK2A1, CKII, CKII alpha, Csnk2a1-rs4, MGC102141	casein kinase 2, alpha 1 polypeptide	AI161318	2.889	3	Cytoplasm	kinase		1457	12995	116549	ncbi
JARID1B	2010009J12Rik, 2210016I17Rik, AW556288, D1Ertd202e, FLJ10538, FLJ12459, FLJ12491, FLJ16281, FLJ23670, KIAA4034, mKIAA4034, PLU-1, PUT1, Rb-Bp2, RBBP2H1A	Jumonji, AT rich interactive domain 1B (RBP2-like)	NM_006618	2.888	13	Nucleus	transcription regulator		10765	75605		ncbi
PML	1200009E24Rik, AI661194, MYL, PML-3, PML-4, PML1, PP8675, Retinoic acid receptor, RGD1562602, RNF71, TRIM19	promyelocytic leukemia	BC000080	2.886	4	Nucleus	transcription regulator	arsenic trioxide	5371	18854	315713	ncbi
CDC42EP2	1110008C05Rik, AI845703, BORG1, CEP2, D19Bwg1013e	CDC42 effector protein (Rho GTPase binding) 2	W81196	2.876	5	Plasma Membrane	other		10435	104252		ncbi
TCF7L2	mTcf-4B, mTcf-4E, TCF-4, TCF4B, TCF4E	transcription factor 7-like 2 (T-cell specific, HMG-box)	AI703074	2.873	1, 15	Nucleus	transcription regulator		6934	21416		ncbi
PNRC1	5730463C12Rik, B4-2, PNAS-145, PNRC, PROL2, PRR2, RP11-63L7.5	proline-rich nuclear receptor coactivator 1	AF279899	2.855	14	Nucleus	other		10957	108767	286988	ncbi
ABAT	9630038C02Rik, AI255750, beta-AlaAT, GABA-AT, GABAT, I54, MGC93392, NPD009, X61497	4-aminobutyrate aminotransferase	AF237813	2.854		Cytoplasm	enzyme	valproic acid	18	268860	81632	ncbi
CCNI	CYC1, Cyclin 1, CYCLIN I, CYI	cyclin I	AF135162	2.846	10	Unknown	other		10983	12453	289500	ncbi
RNF103	Adrg34, AW146237, AW212918, HKF-1, KF1, MGC102815, MGC41857, ZFP103	ring finger protein 103	NM_005667	2.844	11	Unknown	other		7844	22644	84508	ncbi
PDE8A	AI551852, FLJ16150, HsT19550, Pde8, RNPDE8A	phosphodiesterase 8A	BE568219	2.843	3	Cytoplasm	enzyme	anagrelide, milrinone	5151	18584	308776	ncbi
KPNA3	hSRP1, importin, Importin alpha 4, IPOA4, KAP ALPHA3, Karyopherin (importin) alpha 3, KARYOPHERIN ALPHA 3, SRP1GAMMA, SRP4	karyopherin alpha 3 (importin alpha 4)	AF034756	2.822	3	Nucleus	transporter		3839	16648	361055	ncbi
TLR2	CD282, Ly105, TIL4	toll-like receptor 2	NM_003264	2.82	3	Plasma Membrane	transmembrane receptor		7097	24088	310553	ncbi
ROD1	5830471K22Rik, AA407443, AI462022, AW107884, C86549, DKFZp781I1117, MGC11742	ROD1 regulator of differentiation 1 (S. pombe)	AW190873	2.817	24	Nucleus	other		9991	230257	83515	ncbi
ENTH	AI642036, AW537616, CLINT, ENTHOPROTIN, EPN4, EPNR, EPSINR, KIAA0171, mKIAA0171, RGD:1303328, RP23-298M7.4, SCZD1	enthoprotin	NM_014666	2.807	11	Cytoplasm	other		9685	216705	360515	ncbi
UXS1	1600025I13Rik, AI451869, AI649125, AW550562, FLJ23591, MGC93157, UGD	UDP-glucuronate decarboxylase 1	NM_025076	2.8		Nucleus	enzyme		80146	67883	246232	ncbi
PRMT1	6720434D09Rik, ANM1, AW214366, HCP1, heterogeneous ribonucleooproteins methyltransferase-like 2, Hnmt1l2, Hramt, HRMT1L2, IR1B4, Mrmt1	protein arginine methyltransferase 1	NM_001536	2.794	5	Nucleus	enzyme		3276	15469	60421	ncbi
CSPG6	BAM, BAMACAN, BMH, HCAP, MMIP1, SMC3, SMC3L1, SmcD	chondroitin sulfate proteoglycan 6 (bamacan)	BF795297	2.793	12	Nucleus	other		9126	13006	29486	ncbi
THOC2	6330441O12Rik, CXorf3, D130005M13, D130005M13Rik, dJ506G2.1, Gm1139, Gm1793, THO2	THO complex 2	BE543527	2.791	23	Nucleus	other		57187	331401		ncbi
ADAR	ADAR1, ADAR1-L, AV242451, DRADA, DSH, DSRAD, dsRNA-specific AdD, G1P1, IFI4, K88dsRBP, mZaADAR, p136	adenosine deaminase, RNA-specific	NM_001111	2.787	7	Nucleus	enzyme		103	56417	81635	ncbi
ZA20D2	2310057A04Rik, 5830475F03Rik, AA415485, Zf216, ZFAND5A, Zfp216, ZNF216	zinc finger, A20 domain containing 2	AW471220	2.786	3	Nucleus	other		7763	22682		ncbi
P4HA2	4-PH alpha 2, AA407196, C76437, P4hl, Prolyl 4 Hydroxylase Alpha2 Subunit	procollagen-proline, 2-oxoglutarate 4-dioxygenase (proline 4-hydroxylase), alpha polypeptide II	NM_004199	2.777	10	Cytoplasm	enzyme		8974	18452		ncbi
CALR	Calregulin, CALRETICULIN, CALRETICULIN ISOFORM 1, CC1QR, CRT, FLJ26680, RO, SSA	calreticulin	AA910371	2.775	1	Nucleus	transcription regulator		811	12317	64202	ncbi
MAP4K4	AU045934, FLH21957, FLJ10410, FLJ20373, FLJ90111, HEMOPOIETIC PROGENITOR KINASE, HGK, KIAA0687, NIK	mitogen-activated protein kinase kinase kinase kinase 4	NM_004834	2.773	4	Cytoplasm	kinase		9448	26921		ncbi
SLC12A7	AA408796, D13Ertd261e, DKFZP434F076, KCC4	solute carrier family 12 (potassium/chloride transporters), member 7	NM_006598	2.773	13	Plasma Membrane	transporter		10723	20499	308069	ncbi
MCOLN1	2210015I05Rik, MGC7172, ML4, MLIV, MST080, MSTP080, mucolipidin, TRP-ML1	mucolipin 1	NM_020533	2.765	18	Cytoplasm	ion channel		57192	94178		ncbi
RYBP	2410018J24Rik, AAP1, DEDAF, MGC62213, YEAF1	RING1 and YY1 binding protein	NM_012234	2.765	6	Nucleus	transcription regulator		23429	56353		ncbi
EXPH5	AC079869.22gm5, B130009M24RIK, DKFZp781H0795, E030050P12, KIAA0624, MGC133291, SLAC2-B	exophilin 5	AB014524	2.765	19	Unknown	other		23086	320051		ncbi
IL23A	IL-23, IL23P19, MGC114275, MGC79388, P19, SGRF	interleukin 23, alpha subunit p19	NM_016584	2.757	4	Extracellular Space	other	CNTO-1275	51561	83430	155140	ncbi
TBX4	3930401C23, SPS	T-box 4	NM_018488	2.753		Nucleus	transcription regulator		9496	21387		ncbi
NUP62	AA589433, AI426861, AI790512, AU045898, D7Ertd649e, DKFZp547L134, FLJ20822, MGC101995, MGC841, Np62, Nupc1, P62	nucleoporin 62kDa	NM_016553	2.744	14	Nucleus	transporter		23636	18226	65274	ncbi
RAB2	9330148M11Rik, C80220, RAB2A	RAB2, member RAS oncogene family	M28213	2.742	14	Cytoplasm	enzyme		5862	59021	65158	ncbi
TNFAIP1	B12, B61, EDP1, MGC2317, Tnfip1	tumor necrosis factor, alpha-induced protein 1 (endothelial)	BC001643	2.741	7	Plasma Membrane	ion channel		7126	21927	287543	ncbi
RELB	I-REL, LOC365510	v-rel reticuloendotheliosis viral oncogene homolog B, nuclear factor of kappa light polypeptide gene enhancer in B-cells 3 (avian)	NM_006509	2.739	3	Nucleus	transcription regulator		5971	19698	365510	ncbi
VIL2	AW146364, CVIL, CVL, Cytovillin2, DKFZp762H157, EZRIN, FLJ26216, MGC107499, MGC1584, MGC94076, p81, R75297, Villin	villin 2 (ezrin)	BF663141	2.732	4	Plasma Membrane	other		7430	22350	54319	ncbi
PREP	AI047692, AI450383, D10Wsu136e, MGC16060, PE, PEP, Prolyl Oligopeptidase, rPop	prolyl endopeptidase	NM_002726	2.728	2	Cytoplasm	peptidase		5550	19072	83471	ncbi
DYNC1LI2	AA409702, C920003I06, DNCLI2, Dnclic2, LIC2, LIC53/55, MGC108664	dynein, cytoplasmic 1, light intermediate chain 2	NM_006141	2.708	11	Cytoplasm	other		1783	234663	81655	ncbi
PMAIP1	APR, NOXA	phorbol-12-myristate-13-acetate-induced protein 1	AI857639	2.708	1	Cytoplasm	other		5366	58801	492821	ncbi
SLC26A2	D5S1708, DTD, DTDST, EDM4, MST153, MSTP157, ST-OB	solute carrier family 26 (sulfate transporter), member 2	AI025519	2.707	15	Plasma Membrane	transporter		1836	13521	117267	ncbi
SNPH	6430515A01, AW045671, AW556958, AW743098, bA314N13.5, KIAA0374, MGC46096, mKIAA0374, SYNTAPHILIN	syntaphilin	NM_014723	2.691	8	Plasma Membrane	other		9751	241727	296267	ncbi
CENPE	312kDa, AU019344, BC049989, C530022J18, KIF10	centromere protein E, 312kDa	NM_001813	2.688	10	Nucleus	other		1062	229841		ncbi
UGT1A3	UGT1*3, UGT1C	UDP glucuronosyltransferase 1 family, polypeptide A3	NM_019093	2.686		Cytoplasm	enzyme		54659			ncbi
PITX1	BFT, P-OTX, PTX1	paired-like homeodomain transcription factor 1	NM_002653	2.685	6	Nucleus	transcription regulator		5307	18740	113983	ncbi
C20ORF18	AL033326, Pkcbpb15, RBCK1, RNF54, UBCE7IP3, UIP28, XAP4	chromosome 20 open reading frame 18	BE788439	2.683	8	Cytoplasm	transcription regulator		10616	24105	60383	ncbi
JUNB	Jun-B Oncogene	jun B proto-oncogene	NM_002229	2.681	4	Nucleus	transcription regulator		3726	16477	24517	ncbi
RFC5	2610020K06Rik, 2610209F07Rik, 36.5kDa, MGC113787, MGC1155, p36, RFC, RFC36	replication factor C (activator 1) 5, 36.5kDa	BG260658	2.679	2	Nucleus	enzyme		5985	72151	304528	ncbi
EPHB2	CEK5, DRT, Ephrin receptor protein-tyrosine kinase b2, EPHT3, EPTH3, ERK, ETECK, Hek5, MGC87492, NAF2, Nuk, Prkm5, Qek5, Sek3, Tyro5	EPH receptor B2	D31661	2.677	4	Plasma Membrane	kinase		2048	13844		ncbi
EPS8L3	AI504489, EPS8R3, FLJ21522, MGC16817	EPS8-like 3	NM_024526	2.677	16	Unknown	other		79574	99662		ncbi
LAMP3	1200002D17Rik, CD208, DC-LAMP, LAMP, LIMP1, TSC403	lysosomal-associated membrane protein 3	NM_014398	2.675	9	Plasma Membrane	other		27074	239739	303801	ncbi
TRIM8	AA408830, BB006755, GERP, RNF27	tripartite motif-containing 8	NM_030912	2.672	8	Nucleus	other		81603	93679		ncbi
TAPBP	D17Wsu91e, NGS17, TAPA, TAPASIN, TPN, TPSN	TAP binding protein (tapasin)	AF029750	2.668	1	Cytoplasm	transporter		6892	21356	25217	ncbi
TBPL1	4732475G08, AW011832, AW491032, D18347, MGC:8389, MGC:9620, STD, STUD, TLF, TLP, TRF2, TRP	TBP-like 1	NM_004865	2.665	28	Nucleus	transcription regulator		9519	237336	292173	ncbi
BAT2D1	1810043M20Rik, 9630039I18Rik, A630006J20, BAT2-iso, Bat2d, E130112L15Rik, mKIAA1096, XTP2	BAT2 domain containing 1	AW301305	2.665	11	Unknown	other		23215	226562		ncbi
HIVEP2	MBP-2, MIBP1, Schnurri-2, Shn-2	human immunodeficiency virus type I enhancer binding protein 2	AL023584	2.658	1	Nucleus	transcription regulator		3097	15273	29721	ncbi
HLA-G	H-2M2, H2-M2, Histocompatibility 2, MHC-G, RT1-A, RT1-A3, RT1.A3, Thy19.4	HLA-G histocompatibility antigen, class I, G	AF226990	2.652	1, 8	Plasma Membrane	transmembrane receptor		3135	14990	309627	ncbi
RPS19	DBA, MGC107694	ribosomal protein S19	BC000023	2.65	1	Cytoplasm	other		6223	20085	29287	ncbi
ATP6V1E1	2410029D23Rik, ATP6E, ATP6E2, ATP6V1E, D6Ertd385e, E2, H+ Atpase E, MGC72933, P31, V-ATPASE E, Vacuolar H+ATPase 31kDa, Vma4	ATPase, H+ transporting, lysosomal 31kDa, V1 subunit E1	BC004443	2.65	16	Cytoplasm	transporter		529	11973	297566	ncbi
SEMA3C	1110036B02Rik, SEMAE, SEMAPHORIN E, SemE	sema domain, immunoglobulin domain (Ig), short basic domain, secreted, (semaphorin) 3C	NM_006379	2.649	9	Extracellular Space	other		10512	20348		ncbi
PTP4A2	HH13, HH7-2, HU-PP-1, MGC102154, MGC103400, OV-1, PRL-2, ptp-IV1a, ptp-IV1b, PTP4A, PTPCAAX2	protein tyrosine phosphatase type IVA, member 2	BF795101	2.648	17	Plasma Membrane	phosphatase		8073	19244	85237	ncbi
EFNA1	AI325262, B61, ECKLG, EFL-1, EPGL1, EPHRIN A1, Epl1, EPLG1, LERK-1, TNFAIP4	ephrin-A1	NM_004428	2.642	3, 7	Plasma Membrane	other		1942	13636	94268	ncbi
TRIM16	9130006M08Rik, AI482483, EBBP, ESTROGEN-RESPONSIVE B BOX PROTEIN	tripartite motif-containing 16	NM_006470	2.635	14	Nucleus	transcription regulator		10626	94092		ncbi
ACOT9	0610041P13Rik, ACATE2, Acate3, Acot10, C76421, CGI-16, MGC124133, MGC124134, MT-ACT48, p48, U8	acyl-CoA thioesterase 9	AF241787	2.632	13	Cytoplasm	enzyme		23597	56360|64833		ncbi
MAP2K3	AW212142, MAP KINASE KINASE 3B, MAPKK3, MEK2, MEK3, MKK3, MKK3B, mMKK3b, PRKMK3	mitogen-activated protein kinase kinase 3	AA780381	2.63	5	Cytoplasm	kinase		5606	26397	303200	ncbi
ATF3	LRF-1, LRFI, LRG-21	activating transcription factor 3	NM_001674	2.625	2	Nucleus	transcription regulator		467	11910	25389	ncbi
ELF3	EPR-1, ERT, ESE-1, ESX, jen	E74-like factor 3 (ets domain transcription factor, epithelial-specific )	U73844	2.622	3	Nucleus	transcription regulator		1999	13710	304815	ncbi
BAG5	1600025G07Rik, 4930405J06Rik, MGC95040	BCL2-associated athanogene 5	NM_004873	2.622	12	Unknown	other		9529	70369	366734	ncbi
CEBPG	C/EBP, C/EBPgamma, C/EBP[g], CEBP GAMMA, CEBPRNA, GPE1-BP, Ig/EBP, IG/EBP-1	CCAAT/enhancer binding protein (C/EBP), gamma	NM_001806	2.62	4	Nucleus	transcription regulator		1054	12611	25301	ncbi
SNRPA	C430021M15Rik, MGC105915, Rnu1a-1, U1 SNRNP-SPECIFIC PROTEIN A, U1A	small nuclear ribonucleoprotein polypeptide A	NM_004596	2.62	13	Nucleus	other		6626	53607	292729	ncbi
EPHA2	AW545284, ECK, ECKR, Myk2, Sek-2	EPH receptor A2	NM_004431	2.619	7	Plasma Membrane	kinase		1969	13836	366492	ncbi
SCAMP1	4930505M11Rik, AI415563, AW122395, SCAMP, SCAMP37	secretory carrier membrane protein 1	BF058944	2.617	14	Cytoplasm	transporter		9522	107767	29521	ncbi
IL1A	IL-1, IL1-ALPHA, IL1F1	interleukin 1, alpha	M15329	2.617	3	Extracellular Space	cytokine		3552	16175	24493	ncbi
EPB41L2	4.1-G, AW555191, D10Ertd398e, DKFZp781D1972, DKFZp781H1755, Epb4.1l2, NBL2, RGD1563977	erythrocyte membrane protein band 4.1-like 2	BF511685	2.605	11	Plasma Membrane	other		2037	13822	309557	ncbi
TBKBP1	3110043L15Rik, KIAA0775, ProSAPiP2	TBK1 binding protein 1	NM_014726	2.604	9	Unknown	other		9755	73174	266764	ncbi
GOSR1	28 kDa, AI414660, AI426320, BB145494, Golgi SNAP receptor complex member 1, GOS-28, GOS28/P28, GOSRI, GS28, P28	golgi SNAP receptor complex member 1	NM_004871	2.601	14	Cytoplasm	transporter		9527	53334	94189	ncbi
YKT6	0610042I15Rik, 1810013M05Rik, AW105923, RP23-340E18.4	YKT6 v-SNARE homolog (S. cerevisiae)	BE384482	2.601	14	Plasma Membrane	other		10652	56418	64351	ncbi
STX5A	0610031F24Rik, D19Ertd627e, SED5, Stx5, SYNTAXIN5	syntaxin 5	NM_003164	2.599	14	Plasma Membrane	transporter		6811	56389	65134	ncbi
NR4A2	FAMILY 4 NUCLEAR HORMONE RECEPTOR 2, HZF-3, NOT, NURR1, Nurr2, RNR-1, TINOR, TINUR	nuclear receptor subfamily 4, group A, member 2	AI935096	2.591	5	Nucleus	ligand-dependent nuclear receptor		4929	18227	54278	ncbi
HS3ST1	3-OST, 3-OST1, D5Wsu110e, Hsg3ost	heparan sulfate (glucosamine) 3-O-sulfotransferase 1	NM_005114	2.59	7	Cytoplasm	enzyme		9957	15476	84406	ncbi
SMAD2	hMAD-2, hSMAD2, JV18, JV18-1, MADH2, MADR2, MGC22139, MGC34440	SMAD, mothers against DPP homolog 2 (Drosophila)	NM_005901	2.582	10	Nucleus	transcription regulator		4087	17126	29357	ncbi
TRIP12	1110036I07Rik, 6720416K24Rik, AA410158, Gtl6, KIAA0045, MGC124674, MGC125132, MGC31615	thyroid hormone receptor interactor 12	NM_004238	2.577	1	Cytoplasm	enzyme		9320	14897	316575	ncbi
SUV420H1	AA117471, C630029K18Rik, CGI-85, MGC118906, MGC118909, MGC18702, MGC21161, MGC703	suppressor of variegation 4-20 homolog 1 (Drosophila)	NM_017635	2.575	12	Unknown	enzyme		51111	225888		ncbi
TYK2	JTK1	tyrosine kinase 2	NM_003331	2.572	4	Plasma Membrane	kinase		7297	54721	298706	ncbi
HLA-F	4B2/3.7, H-2M3, H2-M3, HLA F antigen, HLA-5.4, HLA-CDA12, Hmt, Leukocyte antigen F, M3a, RanoM3, RanoM301, RanoM302, RT1-M3, RT1-M3-1	major histocompatibility complex, class I, F	AW514210	2.567	1	Plasma Membrane	transmembrane receptor		3134	14991	24747	ncbi
LDLR	FH, FHC, LDL RECEPTOR, LDLRA	low density lipoprotein receptor (familial hypercholesterolemia)	AI861942	2.566	6	Plasma Membrane	transporter		3949	16835	300438	ncbi
PIK3C3	5330434F23Rik, MGC61518, VPS34	phosphoinositide-3-kinase, class 3	NM_002647	2.562	12	Cytoplasm	kinase		5289	225326	65052	ncbi
PNN	AU045199, D12Ertd512e, DRS, PIN-1, pinin, SDK3	pinin, desmosome associated protein	AW152664	2.561	1	Plasma Membrane	other		5411	18949		ncbi
RXRA	9530071D11Rik, MGC102720, NR2B1, RETINOID X RECEPTOR ALPHA, RXR ALPHA, RXRalpha1	retinoid X receptor, alpha	NM_002957	2.558	5	Nucleus	ligand-dependent nuclear receptor	bexarotene, retinoic acid, 9-cis-retinoic acid	6256	20181	25271	ncbi
C20ORF42	5830467P10Rik, DTGCU2, FLJ20116, FLJ23423, KIND1, KINDLERIN, URP1	chromosome 20 open reading frame 42	NM_017671	2.55	13	Plasma Membrane	other		55612	241639		ncbi
HCP5	D6S2650E, P5-1	HLA complex P5	NM_006674	2.549		Unknown	other		10866			ncbi
CHST12	AI595374, C4S-2, C4ST-2	carbohydrate (chondroitin 4) sulfotransferase 12	NM_018641	2.549		Unknown	enzyme		55501	59031		ncbi
MARCKS	80K-L, FLJ14368, KINC, MACS, MRACKS, PKCSL, PRKCSL	myristoylated alanine-rich protein kinase C substrate	NM_002356	2.548	4	Plasma Membrane	other		4082	17118	25603	ncbi
TNIP2	ABIN-2, AI428870, FLIP1, KLIP, MGC4289	TNFAIP3 interacting protein 2	AA522816	2.544	3	Cytoplasm	other		79155	231130		ncbi
TERF1	hTRF1-AS, PIN2, t-TRF1, TRBF1, TRF, TRF1	telomeric repeat binding factor (NIMA-interacting) 1	AI347136	2.544	3	Nucleus	other		7013	21749		ncbi
GRSF1	B130010H02, C80280, D5Wsu31e	G-rich RNA sequence binding factor 1	BF034561	2.543	17	Cytoplasm	other		2926	231413		ncbi
NFKB2	H2TF1, lyt, LYT-10, MGC93816, NF-kappaB2, P100, P49, p49/p100, p50, p50 NF KAPPA B HOMOLOG, P50B, P52, RGD1307189	nuclear factor of kappa light polypeptide gene enhancer in B-cells 2 (p49/p100)	BC002844	2.538	3	Nucleus	transcription regulator		4791	18034	309452	ncbi
PPAT	5730454C12Rik, AA408689, AA675351, AI507113, ATASE, C79945, GPAT, MGC38417, MGC93251	phosphoribosyl pyrophosphate amidotransferase	AI457120	2.534		Cytoplasm	enzyme	6-mercaptopurine, thioguanine, azathioprine	5471	231327	117544	ncbi
PTPN12	P19-PTP, PTP-P19, PTP-PEST, PTPG1, RKPTP	protein tyrosine phosphatase, non-receptor type 12	NM_002835	2.528	5	Cytoplasm	phosphatase		5782	19248	117255	ncbi
TFAM	AI661103, Hmgts, MtTF1, MTTFA, TCF6, TCF6L2, Tfa, tsHMG	transcription factor A, mitochondrial	BE552470	2.524	7	Cytoplasm	transcription regulator		7019	21780	83474	ncbi
USP11	6230415D12Rik, KIAA4085, MGC105909, MGC6649, mKIAA4085, UHX1	ubiquitin specific peptidase 11	BC000350	2.519	3	Nucleus	peptidase		8237	236733	408217	ncbi
WTAP	2810408K05Rik, 9430038B09RIK, DKFZp686F20131, KIAA0105, MGC3925	Wilms tumor 1 associated protein	BC000383	2.513	9	Nucleus	other		9589	60532		ncbi
YAF2	2810021M11Rik, MGC41856	YY1 associated factor 2	NM_005748	2.513	1	Nucleus	transcription regulator		10138	67057		ncbi
COL6A1	AI747156, COLLAGEN ALPHA1(VI), OPLL, PROCOLLAGEN TYPE VI ALPHA1	collagen, type VI, alpha 1	AI141603	2.503	4	Extracellular Space	other	collagenase	1291	12833		ncbi
SIPA1L1	4931426N11Rik, AW213287, DKFZp686G1344, E6TP1, KIAA0440, mKIAA0440, SPA1, Spar	signal-induced proliferation-associated 1 like 1	NM_015556	2.498	2, 12	Cytoplasm	other		26037	217692	246212	ncbi
PGM3	2810473H05Rik, AGM1, BB187688, C77933, DKFZp434B187, N-acetylglucosamine phosphate mutase, PAGM	phosphoglucomutase 3	BC001258	2.496	6	Unknown	enzyme		5238	109785		ncbi
THRB	C-erba-beta, ERBA-BETA, ERBA2, GRTH, MGC126109, MGC126110, NR1A2, RATT3REC, T3r beta1, T3RBETA, T3rec, T3R[b], THR1, THRB1, THRB2, THYROID HORMONE RECEPTOR BETA, THYROID HORMONE RECEPTOR BETA2, TR BETA, TR BETA 1, Trb1	thyroid hormone receptor, beta (erythroblastic leukemia viral (v-erb-a) oncogene homolog 2, avian)	NM_000461	-2.498	5	Nucleus	ligand-dependent nuclear receptor	3,5-diiodothyropropionic acid, amiodarone, thyroxine	7068	21834	24831	ncbi
PRKCE	5830406C15Rik, MGC125656, MGC125657, nPKC-epsilon, PKC EPSILON, PKCE, PKC[E], R75156	protein kinase C, epsilon	NM_005400	-2.501	6	Cytoplasm	kinase		5581	18754	29340	ncbi
CDKN3	2410006H10Rik, CDI1, CDK2-associated dual specificity phosphatase, CIP2, Cyclin Dependent Kinase Inhibitor 3, FLJ25787, KAP, KAP1, MGC70625	cyclin-dependent kinase inhibitor 3 (CDK2-associated dual specificity phosphatase)	AF213033	-2.505	2	Nucleus	phosphatase		1033	72391	289993	ncbi
MCM6	ASP-l1, D1Wsu22e, MCG40308, Mcmd6, Mis5, MM6, P105MCM	MCM6 minichromosome maintenance deficient 6 (MIS5 homolog, S. pombe) (S. cerevisiae)	NM_005915	-2.516	2	Nucleus	enzyme		4175	17219	29685	ncbi
CHRNB3	5730417K16Rik, Acrb3, BETA3 NACHR, nAChR beta3	cholinergic receptor, nicotinic, beta 3	NM_000749	-2.52	17	Plasma Membrane	transmembrane receptor	isoflurane, mecamylamine, succinylcholine, rocuronium, doxacurium, mivacurium, pipecuronium, rapacuronium, metocurine, atracurium, cisatracurium, acetylcholine, nicotine, D-tubocurarine, enflurane, pancuronium, vecuronium	1142	108043	171131	ncbi
MYOZ1	2310001N11Rik, AV090278, CALSARCIN2, CS-2, FATZ, MYOZ, myozenin	myozenin 1	NM_021245	-2.527	16	Cytoplasm	other		58529	59011		ncbi
SH2B	AI425885, DKFZp547G1110, Irip, mKIAA1299, Psm, Sh2-B alpha, SH2-B BETA, SH2-Bb, Sh2bpsm1	SH2-B homolog	AF227968	-2.565	4, 8	Cytoplasm	other		25970	20399	89817	ncbi
BCKDK	AI327402, BCKDHKIN	branched chain ketoacid dehydrogenase kinase	NM_005881	-2.565	9	Cytoplasm	kinase		10295	12041	29603	ncbi
CTSH	AL022844, CATHEPSIN H, CPSB, DKFZp686B24257, MGC1519, minichain	cathepsin H	NM_004390	-2.582	12	Cytoplasm	peptidase		1512	13036	25425	ncbi
ELOVL6	C77826, Face, FAE, FLJ23378, LCE, Lce2, MGC107467, MGC5487, rELO2	ELOVL family member 6, elongation of long chain fatty acids (FEN1/Elo2, SUR4/Elo3-like, yeast)	NM_024090	-2.583	2	Cytoplasm	enzyme		79071	170439	171402	ncbi
FOXF2	Fkh20, FKHL6, FREAC2, LUN	forkhead box F2	NM_001452	-2.684	9	Nucleus	transcription regulator		2295	14238		ncbi
TYMS	HsT422, MGC88736, THYMIDYLATE SYNTHASE, TMS, TS, TSase	thymidylate synthetase	NM_001071	-2.687	1	Nucleus	enzyme	5-fluorouracil, AG 337, capecitabine, trifluridine, floxuridine, LY231514	7298	22171	29261	ncbi
SPBC25	2600017H08Rik, 2610205L13Rik, AD024, MGC22228, Spc25	spindle pole body component 25 homolog (S. cerevisiae)	AF225416	-2.688	13	Unknown	other		57405	66442		ncbi
ROCK2	B230113H15Rik, KIAA0619, mKIAA0619, RHO-KINASE, ROCK-II, ROK, ROK ALPHA	Rho-associated, coiled-coil containing protein kinase 2	D87931	-2.701	2	Cytoplasm	kinase		9475	19878	25537	ncbi
POLR3K	12.3kDa, 1500004O14Rik, AI196849, AU014893, C11, C11-RNP3, HRPC11, RPC10, RPC11	polymerase (RNA) III (DNA directed) polypeptide K, 12.3 kDa	NM_016310	-2.701		Nucleus	transcription regulator		51728	67005		ncbi
C1QTNF3	2310005P21Rik, AI315029, CORCS, Cors, CORS-26, CTRP3, FLJ37576	C1q and tumor necrosis factor related protein 3	NM_030945	-2.701		Unknown	other		114899	81799		ncbi
LAMB1	C77966, C80098, C81607, CLM, D130003D08Rik, Lamb1-1, Lamb1-1 predicted, Laminin b1, LAMININ BETA 1	laminin, beta 1	NM_002291	-2.702	1	Extracellular Space	other		3912	16777	298941	ncbi
ANXA1	ANNEXIN A1, ANNEXIN1, ANX1, Lc1, Lipocortin, LIPOCORTIN1, LPC1, P35	annexin A1	NM_000700	-2.703	16	Plasma Membrane	other		301	16952	25380	ncbi
HFE	dJ221C16.10.1, HFE1, HH, HLA-H, MGC103790, MR2	hemochromatosis	AF079409	-2.723	17	Plasma Membrane	transmembrane receptor		3077	15216	29199	ncbi
HS1BP3	ETM2, FLJ14249	HS1-binding protein 3	NM_022460	-2.755		Unknown	other		64342	58240		ncbi
DARS2	5830468K18Rik, FLJ10514, MGC99963, RP3-383J4.2	aspartyl-tRNA synthetase 2 (mitochondrial)	AI765051	-2.795		Unknown	enzyme		55157	226539		ncbi
CTDSPL	2810418J22RIK, AI426263, C3orf8, CTDSP-like, HYA22, NIF-like protein, NIFL, PSR1, RBSP3, SCP3, YA22, YA22 protein	CTD (carboxy-terminal domain, RNA polymerase II, polypeptide A) small phosphatase-like	NM_005808	-2.838	12	Nucleus	other		10217	69274		ncbi
TXNIP	1200008J08Rik, AA682105, EST01027, HHCPA78, HYPLIP1, MGC94673, mVDUP1, TBP-2, THIF, VDUP1	thioredoxin interacting protein	NM_006472	-2.843	1	Cytoplasm	other		10628	56338	117514	ncbi
RFC4	A1, AI894123, AU040575, MGC27291, p37, RFC P37, RFC37	replication factor C (activator 1) 4, 37kDa	NM_002916	-2.845	2	Nucleus	other		5984	106344	288003	ncbi
LGALS4	GAL4, galectin-4, galectin-6, L-36, L36LBI, Lgals6	lectin, galactoside-binding, soluble, 4 (galectin 4)	NM_006149	-2.869	13	Extracellular Space	other		3960	16855|16857	25474	ncbi
SPINK1	MGC107555, p12, PCTT, PSTI, Spink3, TATI, Tilp	serine peptidase inhibitor, Kazal type 1	NM_003122	-2.889	15	Extracellular Space	other		6690	20730	24833|266602	ncbi
COX7B	1100001F07Rik, 1110004F07Rik, C80563, MGC107263	cytochrome c oxidase subunit VIIb	NM_001866	-2.893	6	Unknown	enzyme		1349	66142	303393	ncbi
ARHGAP29	6720461J18Rik, A830014I19, AU040217, B130017I01Rik, C76601, PARG1, RP11-255E17.1	Rho GTPase activating protein 29	NM_004815	-2.909	5	Cytoplasm	other		9411	214137		ncbi
TGFB2	BB105277, G-TSF, MGC116892, Polyergin, Tgfb, TGFBETA2	transforming growth factor, beta 2	BF061658	-2.909	4	Extracellular Space	growth factor	AP-12009	7042	21808	81809	ncbi
SCNN1A	ALPHA-ENAC, ENACA, ENACALPHA, Epithelial amiloride sensitive Na+ channel alpha, FLJ21883, mENaC, SCNEA, SCNN1	sodium channel, nonvoltage-gated 1 alpha	U81961	-2.918	16	Plasma Membrane	ion channel	triamterene/hydrochlorothiazide, amiloride, amiloride/hydrochlorothiazide, triamterene	6337	20276	25122	ncbi
MALL	BC012256, BENE, MGC19097, MGC4419	mal, T-cell differentiation protein-like	BC003179	-2.918	14	Plasma Membrane	other		7851	228576		ncbi
M-RIP	9530046C02, AA536749, AI647711, C76423, KIAA0864, MGC114284, MGC67316, mKIAA0864, Mrip, p116Rip, RHOIP3, Rip, RIP3, RP23-180B18.4	myosin phosphatase-Rho interacting protein	AB020671	-2.954	16	Cytoplasm	other		23164	26936	116504	ncbi
RRM2	AA407299, MGC113712, MGC116120, R2, Ribonucleoside-diphosphate reductase M2 subunit, RIBONUCLEOTIDE REDUCTASE SMALL SUBUNIT, Rnr-r2, RR2, RR2M	ribonucleotide reductase M2 polypeptide	BC001886	-2.957	7, 10, 11	Nucleus	enzyme	gemcitabine, triapine, hydroxyurea, fludarabine phosphate	6241	20135	362720	ncbi
CD248	2610111G01Rik, AI842296, CD164L1, ENDOSIALIN, MGC119478, MGC119479, TEM1	CD248 molecule, endosialin	NM_020404	-2.965		Plasma Membrane	other		57124	70445		ncbi
DUT	5031412I06Rik, 5133400F09Rik, D2Bwg0749e, DEOXYURIDINE NUCLEOTIDOHYDROLASE, Deoxyuridine triphosphatase, Dutp, DUTPASE, FLJ20622	dUTP pyrophosphatase	U62891	-2.967	5	Nucleus	enzyme		1854	110074	94200	ncbi
KLF1	EKLF	Kruppel-like factor 1 (erythroid)	U65404	-2.97	8	Nucleus	transcription regulator		10661	16596		ncbi
RPA3	14kDa, C330026P08Rik, p14Rpa3, REPA3, RPA, RPA14	replication protein A3, 14kDa	BC005264	-2.975	2	Nucleus	other		6119	68240		ncbi
SKP2	cyclin A-associated kinase, F-box protein Skp2, FBL1, FBXL1, FLB1, MGC102075, MGC116668, MGC1366, p45Skp2, RGD1562456	S-phase kinase-associated protein 2 (p45)	BG105365	-3.035	2	Nucleus	other		6502	27401	294790	ncbi
CRIP1	CRHP, CRIP, CRP1	cysteine-rich protein 1 (intestinal)	NM_001311	-3.079	10	Cytoplasm	other		1396	12925		ncbi
EHBP1	AF424697, Flj21950, KIAA0903, NACSIN, RP23-51G7.3	EH domain binding protein 1	AB020710	-3.106	10	Unknown	other		23301	216565		ncbi
LHX3	DKFZp762A2013, Lim3, M2-LHX3, mLim-3, P-LIM	LIM homeobox 3	AF156888	-3.181	12	Nucleus	transcription regulator		8022	16871	170671	ncbi
ATAD4	BC022765, E230006A12Rik, MGC11242, MGC37495	ATPase family, AAA domain containing 4	NM_024320	-3.185	10	Unknown	other		79170	217138		ncbi
GLRX	C86710, D13Wsu156e, Glrx1, GLUTAREDOXIN, GRX, GRX1, MGC117407	glutaredoxin (thioltransferase)	AF162769	-3.325	11	Cytoplasm	enzyme		2745	93692	64045	ncbi
RANBP1	Htf9a, MGC88701	RAN binding protein 1	NM_002882	-3.48	1	Nucleus	other		5902	19385	360739	ncbi
ODF1	HSPB10, MGC129928, MGC129929, ODF, ODF2, ODF27, ODFP, ODFPG, ODFPGA, ODFPGB, RT7, SODF	outer dense fiber of sperm tails 1	NM_024410	-3.511	27	Cytoplasm	other		4956	18285	24610	ncbi
UNG	DGU, DKFZp781L1143, HIGM4, UDG, UNG1, UNG15, UNG2, Uracil hydrolase, URACIL-DNA GLYCOSYLASE	uracil-DNA glycosylase	NM_003362	-3.553	11	Nucleus	enzyme		7374	22256		ncbi
CHMP6	FLJ11749, VPS20	chromatin modifying protein 6	AF218021	-3.599	29	Unknown	other		79643	208092		ncbi
COL4A5	ASLN, ATS, CA54, MGC42377	collagen, type IV, alpha 5 (Alport syndrome)	AW052179	-3.69	7	Extracellular Space	other	collagenase	1287	12830		ncbi
CX36	Connexin36, GJA9, MGC138315, MGC138319	connexin-36	NM_020660	-3.79	14	Plasma Membrane	other		57369	14617	50564	ncbi
SLC2A1	BAND 4.5, Glucose transporter 1, GLUT, GLUT1, GLUTB, GTG1, Gtg3, HEPG2, RATGTG1	solute carrier family 2 (facilitated glucose transporter), member 1	NM_006516	-3.912	8	Plasma Membrane	transporter		6513	20525	24778	ncbi
FGFBP1	FGF-BP, HBP17	fibroblast growth factor binding protein 1	NM_005130	-3.922	15	Extracellular Space	other		9982	14181	64535	ncbi
ID2	AI255428, C78922, GIG8, ID-2H, ID2A, IDB2, Inhibitor Of DNA Binding 2, inhibitor of DNA binding 2, dominant negative helix-loop-helix protein, MGC105494, MGC26389	inhibitor of DNA binding 2, dominant negative helix-loop-helix protein	NM_002166	-4.054	2	Nucleus	transcription regulator		3398	15902	25587	ncbi
SFN	14-3-3 SIGMA, Er, HME1, Mme1, Stratifin, Ywhas	stratifin	X57348	-4.086	7	Cytoplasm	other		2810	55948		ncbi
REG1A	ICRF, LITHOST, MGC12447, P19, PSP, PSPS, PSPS1, PTP, RATLITHOST, RATRGPI, REG, Reg1, Rgp1, RGPI	regenerating islet-derived 1 alpha (pancreatic stone protein, pancreatic thread protein)	AF172331	-4.213	13	Extracellular Space	other		5967	19692	24714	ncbi
ID3	HEIR-1, Helix-loop-helix protein (Id related), HLH 1R21, HLH462, IDB3, INHIBITOR OF DNA BINDING 3	inhibitor of DNA binding 3, dominant negative helix-loop-helix protein	NM_002167	-4.304	2	Nucleus	transcription regulator		3399	15903	25585	ncbi
ID1	AI323524, D2Wsu140e, ID, ID-1H, ID125A, Idb1	inhibitor of DNA binding 1, dominant negative helix-loop-helix protein	D13889	-4.416	2	Nucleus	transcription regulator		3397	15901	25261	ncbi
